# Supplementary material for: Sociocultural heterogeneity in a common pool resource dilemma
Source: PLoS One. 2019 Jan 17;14(1):e0210561. doi: 10.1371/journal.pone.0210561 (PMC6336341; doi:10.1371/journal.pone.0210561)
Supplement: S1 File — (ZIP) [file pone.0210561.s002.zip]

Archive with 10 entries (6 files):
- S1 File/
- S1 File/data and code/
- S1 File/data and code/data/
- S1 File/data and code/data/cprdata.xlsx
- S1 File/data and code/program/
- S1 File/data and code/program/cprcode.R
- S1 File/data and code/program/Figure1.eps
- S1 File/data and code/program/Figure2.eps
- S1 File/data and code/program/payofffunction.R
- S1 File/data and code/readme.txt
