# Supplementary material for: Sociocultural heterogeneity in a common pool resource dilemma
Source: PLoS One. 2019 Jan 17;14(1):e0210561. doi: 10.1371/journal.pone.0210561 (PMC6336341; doi:10.1371/journal.pone.0210561)
Supplement: S1 File — (ZIP) [file pone.0210561.s002.zip › S1 File/data and code/data/cprdata.xlsx]

## Sheet: Sheet1
ID	payoff	hetero	groupID	chwaka	seating	comm	round1	sum1	yield1	round2	sum2	yield2	round3	sum3	yield3	round4	sum4	yield4	round5	sum5	yield5	round6	sum6	yield6	round7	sum7	yield7	round8	sum8	yield8	round9	sum9	yield9	round10	sum10	yield10	round11	sum11	yield11	round12	sum12	yield12	yieldtotal	age	income1	income2	houseall	electri	fan
1	7900	0	1	1	A	1	1	18	65	2	16	93	2	22	33	3	19	71	3	11	151	2	12	133	1	14	105	2	13	123	2	18	73	3	14	121	2	16	93	3	19	71	1132	39	30000	5000	8	1	0
2	14100	0	1	1	B	1	8	11	173	6	12	157	8	16	123	7	15	131	5	9	183	8	6	223	6	9	187	8	7	213	8	12	163	7	10	181	5	13	143	8	14	143	2020	40	20000	3000	6	1	0
3	11100	0	1	1	C	1	4	15	117	6	12	157	7	17	111	7	15	131	4	10	167	3	11	151	4	11	157	3	12	141	2	18	73	4	13	137	7	11	171	3	19	71	1584	34	20000	6000	5	1	1
4	11000	0	1	1	D	1	6	13	147	4	14	127	7	17	111	5	17	103	2	12	133	1	13	115	4	11	157	2	13	123	8	12	163	3	14	121	4	14	127	8	14	143	1570	32	30000	5000	5	1	1
5	9900	0	2	1	E	0	3	10	161	1	10	145	1	14	105	4	14	127	5	11	163	6	17	107	1	17	75	8	15	133	7	18	101	8	13	153	5	21	63	4	18	87	1420	60	40000	3000	6	1	0
6	10900	0	2	1	F	0	1	12	125	6	5	227	6	9	187	7	11	171	2	14	113	5	18	93	8	10	183	6	17	107	7	18	101	2	19	63	5	21	63	7	15	131	1564	43	25000	10000	10	1	1
7	10000	0	2	1	G	0	4	9	177	1	10	145	4	11	157	5	13	143	3	13	131	4	19	77	2	16	93	6	17	107	5	20	73	7	14	141	8	18	103	4	18	87	1434	19	30000	5000	6	0	0
8	11100	0	2	1	H	0	5	8	193	3	8	181	4	11	157	2	16	93	6	10	177	8	15	133	7	11	171	3	20	61	6	19	87	4	17	97	8	18	103	7	15	131	1584	24	20000	5000	3	0	0
9	10200	0	3	1	A	1	5	8	193	6	18	97	4	8	187	2	19	63	6	13	147	5	18	93	7	13	151	3	18	81	6	20	77	5	12	153	4	16	107	7	17	111	1460	23	50000	7000	6	0	0
10	10200	0	3	1	B	1	4	9	177	5	19	83	6	6	217	7	14	141	3	16	101	5	18	93	4	16	107	7	14	141	8	18	103	2	15	103	4	16	107	5	19	83	1456	26	15000	0	5	0	0
11	10200	0	3	1	C	1	2	11	143	7	17	111	1	11	135	5	16	113	2	17	83	8	15	133	6	14	137	7	14	141	4	22	47	8	9	193	7	13	151	4	20	67	1454	54	10000	2000	5	0	0
12	10000	0	3	1	D	1	2	11	143	6	18	97	1	11	135	7	14	141	8	11	173	5	18	93	3	17	91	4	17	97	8	18	103	2	15	103	5	15	123	8	16	123	1422	59	25000	7000	13	1	1
13	10800	0	4	1	E	0	7	13	151	1	15	95	5	17	103	3	14	121	6	24	37	2	11	143	4	13	137	7	21	71	3	9	171	6	9	187	8	10	183	1	10	145	1544	59	10000	3000	7	0	0
14	11400	0	4	1	F	0	3	17	91	1	15	95	7	15	131	6	11	167	8	22	63	5	8	193	6	11	167	7	21	71	3	9	171	5	10	173	4	14	127	3	8	181	1630	26	20000	2500	6	0	0
15	9700	0	4	1	G	0	3	17	91	8	8	203	2	20	53	1	16	85	8	22	63	2	11	143	1	16	85	7	21	71	2	10	153	2	13	123	2	16	93	6	5	227	1390	27	25000	5500	6	0	0
16	12000	0	4	1	H	0	7	13	151	6	10	177	8	14	143	7	10	181	8	22	63	4	9	177	6	11	167	7	21	71	4	8	187	2	13	123	4	14	127	1	10	145	1712	23	20000	5000	4	1	0
17	9900	0	5	1	A	1	1	14	105	3	8	181	5	11	163	2	13	123	1	17	75	7	19	91	3	13	131	1	14	105	2	15	103	3	11	151	3	19	71	2	14	113	1412	20	10000	5000	5	1	1
18	11600	0	5	1	B	1	4	11	157	2	9	163	5	11	163	3	12	141	4	14	127	6	20	77	3	13	131	2	13	123	5	12	153	3	11	151	4	18	87	6	10	177	1650	42	12500	12500	4	0	0
19	12600	0	5	1	C	1	5	10	173	3	8	181	2	14	113	4	11	157	6	12	157	8	18	103	6	10	177	4	11	157	5	12	153	3	11	151	7	15	131	4	12	147	1800	21	25000	7500	4	0	0
20	13400	0	5	1	D	1	5	10	173	3	8	181	4	12	147	6	9	187	7	11	171	5	21	63	4	12	147	8	7	213	5	12	153	5	9	183	8	14	143	4	12	147	1908	45	50000	5000	8	0	0
21	9700	0	6	1	E	0	1	16	85	3	14	121	3	12	141	3	16	101	3	19	71	2	9	163	2	17	83	8	13	153	8	18	103	8	14	143	8	18	103	8	16	123	1390	24	12000	4000	6	0	0
22	10100	0	6	1	F	0	8	9	193	1	16	85	5	10	173	4	15	117	5	17	103	2	9	163	7	12	161	6	15	127	3	23	31	6	16	117	8	18	103	4	20	67	1440	33	10000	3000	7	1	0
23	9900	0	6	1	G	0	5	12	153	7	10	181	3	12	141	6	13	147	8	14	143	2	9	163	4	15	117	1	20	45	7	19	91	3	19	71	5	21	63	6	18	97	1412	33	50000	5000	5	0	0
24	10900	0	6	1	H	0	3	14	121	6	11	167	4	11	157	6	13	147	6	16	117	5	6	213	6	13	147	6	15	127	8	18	103	5	17	103	5	21	63	6	18	97	1562	56	15000	3500	4	0	0
25	10300	0	7	1	A	1	2	10	153	2	11	143	5	16	113	2	14	113	1	15	95	8	16	123	7	15	131	2	6	193	2	15	103	2	17	83	8	17	113	8	18	103	1466	47	15000	5000	6	0	0
26	11600	0	7	1	B	1	5	7	203	2	11	143	7	14	141	8	8	203	5	11	163	1	23	15	6	16	117	2	6	193	3	14	121	7	12	161	6	19	87	8	18	103	1650	36	20000	5000	3	0	0
27	11000	0	7	1	C	1	4	8	187	5	8	193	3	18	81	4	12	147	2	14	113	8	16	123	4	18	87	2	6	193	5	12	153	6	13	147	3	22	41	8	18	103	1568	28	20000	5000	4	0	0
28	11100	0	7	1	D	1	1	11	135	4	9	177	6	15	127	2	14	113	8	8	203	7	17	111	5	17	103	2	6	193	7	10	181	4	15	117	8	17	113	2	24	13	1586	19	25000	7000	4	0	0
29	10800	0	8	1	E	0	4	16	107	2	10	153	5	13	143	4	20	67	2	16	93	4	17	97	8	7	213	7	17	111	8	11	173	6	23	47	8	9	193	8	14	143	1540	25	80000	15000	2	0	0
30	11100	0	8	1	F	0	8	12	163	1	11	135	6	12	157	8	16	123	8	10	183	7	14	141	3	12	141	7	17	111	3	16	101	8	21	73	5	12	153	5	17	103	1584	35	20000	0	5	0	0
31	9600	0	8	1	G	0	4	16	107	6	6	217	2	16	93	5	19	83	7	11	171	4	17	97	2	13	123	6	18	97	5	14	133	7	22	61	2	15	103	4	18	87	1372	21	5000	2000	7	0	0
32	9100	0	8	1	H	0	4	16	107	3	9	171	5	13	143	7	17	111	1	17	75	6	15	127	2	13	123	4	20	67	3	16	101	8	21	73	2	15	103	5	17	103	1304	23	5000	2000	4	0	0
33	11000	0	9	1	A	1	1	5	195	4	12	147	7	12	161	5	15	123	6	17	107	1	11	135	8	11	173	3	17	91	7	18	101	8	19	93	4	16	107	5	13	143	1576	29	25000	8000	5	0	0
34	12000	0	9	1	B	1	2	4	213	6	10	177	4	15	117	7	13	151	8	15	133	2	10	153	1	18	65	8	12	163	7	18	101	8	19	93	8	12	163	8	10	183	1712	27	25000	3000	8	1	0
35	9300	0	9	1	C	1	2	4	213	3	13	131	5	14	133	3	17	91	2	21	43	5	7	203	2	17	83	4	16	107	5	20	73	3	24	21	6	14	137	2	16	93	1328	37	50000	4000	6	1	0
36	10600	0	9	1	D	1	1	5	195	3	13	131	3	16	101	5	15	123	7	16	121	4	8	187	8	11	173	5	15	123	6	19	87	8	19	93	2	18	73	3	15	111	1518	25	30000	3000	7	0	0
37	11800	0	10	1	E	0	3	12	141	8	19	93	7	14	141	8	15	133	2	11	143	5	16	113	6	8	197	8	15	133	7	9	191	8	13	153	4	18	87	6	11	167	1692	70	25000	6000	8	0	0
38	9800	0	10	1	F	0	5	10	173	6	21	67	3	18	81	6	17	107	2	11	143	4	17	97	1	13	115	5	18	93	3	13	131	6	15	127	8	14	143	3	14	121	1398	38	10000	5000	4	1	0
39	11100	0	10	1	G	0	6	9	187	6	21	67	8	13	153	7	16	121	4	9	177	6	15	127	3	11	151	7	16	121	4	12	147	6	15	127	5	17	103	2	15	103	1584	29	10000	3000	7	0	0
40	9000	0	10	1	H	0	1	14	105	7	20	81	3	18	81	2	21	43	5	8	193	6	15	127	4	10	167	3	20	61	2	14	113	1	20	45	5	17	103	6	11	167	1286	60	5000	3000	10	0	0
41	10700	1	11	0	A	1	7	11	171	8	17	113	8	13	153	8	19	93	8	11	173	8	15	133	8	15	133	8	23	53	8	15	133	8	15	133	8	14	143	8	18	103	1534	22	15000	4000	4	0	0
42	8300	1	11	0	B	1	5	13	143	4	21	57	7	14	141	8	19	93	5	14	133	5	18	93	3	20	61	8	23	53	6	17	107	6	17	107	6	16	117	6	20	77	1182	22	15000	6000	3	0	0
43	7200	1	11	1	C	1	2	16	93	6	19	87	4	17	97	3	24	21	5	14	133	5	18	93	6	17	107	7	24	41	5	18	93	4	19	77	6	16	117	5	21	63	1022	55	20000	5000	8	0	0
44	7100	1	11	1	D	1	4	14	127	7	18	101	2	19	63	8	19	93	1	18	65	5	18	93	6	17	107	8	23	53	4	19	77	5	18	93	2	20	53	7	19	91	1016	30	5000	1000	3	1	1
45	4700	1	12	1	E	0	1	19	55	2	18	73	2	22	33	3	17	91	3	18	81	3	24	21	2	18	73	1	19	55	1	23	15	1	21	35	2	19	63	2	18	73	668	42	20000	3500	6	1	1
46	8400	1	12	1	F	0	3	17	91	4	16	107	6	18	97	1	19	55	2	19	63	8	19	93	5	15	123	3	17	91	8	16	123	5	17	103	4	17	97	7	13	151	1194	27	40000	15000	3	0	0
47	11600	1	12	0	G	0	8	12	163	7	13	151	8	16	123	8	12	163	8	13	153	8	19	93	6	14	137	8	12	163	8	16	123	8	14	143	8	13	153	3	17	91	1656	22	50000	10000	2	0	0
48	12000	1	12	0	H	0	8	12	163	7	13	151	8	16	123	8	12	163	8	13	153	8	19	93	7	13	151	8	12	163	7	17	111	8	14	143	7	14	141	8	12	163	1718	49	3000	10000	11	1	0
49	13300	1	13	1	A	1	4	5	217	7	8	201	4	13	137	2	16	93	3	11	151	1	12	125	2	10	153	2	8	173	4	5	217	2	11	143	2	12	133	2	9	163	1906	31	30000	7000	3	1	0
50	14400	1	13	1	B	1	3	6	201	2	13	123	3	14	121	4	14	127	4	10	167	5	8	193	2	10	153	2	8	173	1	8	165	7	6	221	6	8	197	5	6	213	2054	40	15000	5000	5	0	0
51	14100	1	13	0	C	1	1	8	165	3	12	141	8	9	193	8	10	183	4	10	167	2	11	143	4	8	187	2	8	173	2	7	183	2	11	143	4	10	167	2	9	163	2008	23	10000	5000	7	1	0
52	13300	1	13	0	D	1	1	8	165	3	12	141	2	15	103	4	14	127	3	11	151	5	8	193	4	8	187	4	6	207	2	7	183	2	11	143	2	12	133	2	9	163	1896	40	30000	10000	7	0	0
53	11100	1	14	0	E	0	6	11	167	4	15	117	4	9	177	2	16	93	1	11	135	3	10	161	5	12	153	2	18	73	3	12	141	3	15	111	1	15	95	4	11	157	1580	38	50000	10000	4	0	0
54	14300	1	14	0	F	0	6	11	167	8	11	173	1	12	125	7	11	171	8	4	243	7	6	221	5	12	153	6	14	137	2	13	123	8	10	183	7	9	191	4	11	157	2044	27	30000	10000	2	0	0
55	11700	1	14	1	G	0	2	15	103	5	14	133	3	10	161	5	13	143	1	11	135	2	11	143	4	13	137	6	14	137	8	7	213	3	15	111	1	15	95	4	11	157	1668	20	10000	5000	4	0	0
56	11500	1	14	1	H	0	3	14	121	2	17	83	5	8	193	4	14	127	2	10	153	1	12	125	3	14	121	6	14	137	2	13	123	4	14	127	7	9	191	3	12	141	1642	20	30000	5000	5	0	0
57	12500	1	15	0	A	1	7	4	241	8	20	83	7	11	171	5	11	163	7	13	151	6	12	157	7	15	131	6	12	157	7	12	161	5	15	123	6	16	117	7	15	131	1786	55	20000	3000	4	1	0
58	9500	1	15	0	B	1	2	9	163	7	21	71	1	17	75	2	14	113	5	15	123	6	12	157	3	19	71	5	13	143	4	15	117	6	14	137	5	17	103	4	18	87	1360	24	25000	7000	4	0	0
59	9800	1	15	1	C	1	1	10	145	8	20	83	3	15	111	7	9	191	5	15	123	2	16	93	5	17	103	4	14	127	3	16	101	7	13	151	5	17	103	3	19	71	1402	46	30000	8000	6	1	1
60	9800	1	15	1	D	1	1	10	145	5	23	43	7	11	171	2	14	113	3	17	91	4	14	127	7	15	131	3	15	111	5	14	133	2	18	73	6	16	117	8	14	143	1398	43	15000	5000	12	1	0
61	11300	1	16	0	E	0	5	11	163	6	14	137	5	14	133	7	17	111	8	13	153	8	12	163	8	12	163	8	16	123	8	15	133	8	18	103	8	19	93	8	15	133	1608	55	15000	3000	4	0	0
62	11400	1	16	0	F	0	7	9	191	8	12	163	6	13	147	8	16	123	8	13	153	6	14	137	8	12	163	8	16	123	7	16	121	8	18	103	7	20	81	7	16	121	1626	35	40000	10000	5	1	0
63	6200	1	16	1	G	0	3	13	131	2	18	73	3	16	101	3	21	51	4	17	97	3	17	91	2	18	73	4	20	67	3	20	61	2	24	13	5	22	53	4	19	77	888	24	5000	3000	3	1	1
64	7400	1	16	1	H	0	1	15	95	4	16	107	5	14	133	6	18	97	1	20	45	3	17	91	2	18	73	4	20	67	5	18	93	8	18	103	7	20	81	4	19	77	1062	34	30000	5000	2	0	0
65	7700	1	17	0	A	1	8	20	83	6	21	67	7	17	111	5	21	63	7	22	61	3	13	131	2	20	53	7	16	121	6	23	47	8	15	133	6	13	147	5	19	83	1100	44	30000	5000	7	0	0
66	7500	1	17	0	B	1	8	20	83	8	19	93	5	19	83	8	18	103	8	21	73	1	15	95	8	14	143	5	18	93	8	21	73	2	21	43	1	18	65	8	16	123	1070	25	80000	10000	7	1	1
67	6300	1	17	1	C	1	6	22	57	5	22	53	4	20	67	5	21	63	6	23	47	4	12	147	4	18	87	3	20	61	7	22	61	5	18	93	4	15	117	3	21	51	904	42	20000	5000	4	0	0
68	10000	1	17	1	D	1	6	22	57	8	19	93	8	16	123	8	18	103	8	21	73	8	8	203	8	14	143	8	15	133	8	21	73	8	15	133	8	11	173	8	16	123	1430	23	40000	5000	7	1	1
69	10300	1	18	1	E	0	7	9	191	8	20	83	3	15	111	2	12	133	8	20	83	5	13	143	7	21	71	5	12	153	5	18	93	6	17	107	4	10	167	4	13	137	1472	18	5000	3000	5	1	1
70	9000	1	18	1	F	0	1	15	95	7	21	71	5	13	143	3	11	151	8	20	83	4	14	127	7	21	71	3	14	121	2	21	43	8	15	133	1	13	115	4	13	137	1290	26	20000	2000	10	1	1
71	6600	1	18	0	G	0	1	15	95	5	23	43	2	16	93	1	13	115	4	24	27	1	17	75	6	22	57	1	16	85	8	15	133	1	22	25	1	13	115	1	16	85	948	26	20000	5000	7	1	0
72	13300	1	18	0	H	0	7	9	191	8	20	83	8	10	183	8	6	223	8	20	83	8	10	183	8	20	83	8	9	193	8	15	133	8	15	133	8	6	223	8	9	193	1904	16	5000	2000	6	1	0
73	8700	0	19	1	A	1	5	10	173	2	19	63	6	21	67	8	13	153	5	23	43	8	16	123	6	16	117	7	12	161	1	19	55	8	12	163	6	20	77	2	20	53	1248	20	15000	6000	2	0	0
74	8700	0	19	1	B	1	4	11	157	7	14	141	6	21	67	1	20	45	8	20	83	4	20	67	7	15	131	3	16	101	7	13	151	3	17	91	5	21	63	8	14	143	1240	35	15000	3000	4	1	1
75	7600	0	19	1	C	1	2	13	123	6	15	127	7	20	81	5	16	113	7	21	71	4	20	67	2	20	53	1	18	65	6	14	137	1	19	55	7	19	91	5	17	103	1086	25	20000	10000	5	0	0
76	10900	0	19	1	D	1	4	11	157	6	15	127	8	19	93	7	14	141	8	20	83	8	16	123	7	15	131	8	11	173	6	14	137	8	12	163	8	18	103	7	15	131	1562	20	15000	7000	7	0	0
77	11600	0	20	1	E	0	3	14	121	7	14	141	2	12	133	8	19	93	4	20	67	3	11	151	1	13	115	4	10	167	8	7	213	7	12	161	8	15	133	4	10	167	1662	32	100000	15000	8	1	1
78	11300	0	20	1	F	0	7	10	181	4	17	97	6	8	197	8	19	93	6	18	97	3	11	151	2	12	133	4	10	167	3	12	141	5	14	133	4	19	77	3	11	151	1618	44	50000	7000	5	1	0
79	10700	0	20	1	G	0	2	15	103	3	18	81	4	10	167	5	22	53	6	18	97	7	7	211	8	6	223	1	13	115	2	13	123	3	16	101	5	18	93	4	10	167	1534	33	12000	7000	5	0	0
80	10900	0	20	1	H	0	5	12	153	7	14	141	2	12	133	6	21	67	8	16	123	1	13	115	3	11	151	5	9	183	2	13	123	4	15	117	6	17	107	3	11	151	1564	33	15000	5000	2	0	0
81	12800	1	21	0	A	1	7	12	161	6	11	167	8	11	173	4	15	117	7	6	221	5	12	153	4	14	127	4	14	127	6	11	167	7	12	161	5	14	133	5	15	123	1830	40	15000	4000	6	0	0
82	13100	1	21	0	B	1	7	12	161	6	11	167	4	15	117	8	11	173	2	11	143	6	11	167	8	10	183	7	11	171	3	14	121	6	13	147	8	11	173	7	13	151	1874	32	70000	7000	5	0	0
83	9900	1	21	1	C	1	3	16	101	4	13	137	3	16	101	4	15	117	3	10	161	4	13	137	2	16	93	4	14	127	3	14	121	4	15	117	3	16	101	4	16	107	1420	22	40000	4000	6	1	0
84	9100	1	21	1	D	1	2	17	83	1	16	85	4	15	117	3	16	101	1	12	125	2	15	103	4	14	127	3	15	111	5	12	153	2	17	83	3	16	101	4	16	107	1296	34	20000	7500	5	0	0
85	10000	1	22	0	E	0	3	14	121	1	17	75	4	16	107	8	18	103	5	14	133	2	11	143	1	17	75	3	12	141	8	13	153	6	13	147	8	15	133	2	16	93	1424	28	40000	10000	8	1	1
86	7700	1	22	1	F	0	2	15	103	4	14	127	2	18	73	5	21	63	3	16	101	1	12	125	4	14	127	2	13	123	1	20	45	3	16	101	2	21	43	1	17	75	1106	24	20000	2000	5	0	0
87	10000	1	22	1	G	0	4	13	137	5	13	143	6	14	137	5	21	63	3	16	101	2	11	143	5	13	143	2	13	123	4	17	97	2	17	83	5	18	93	7	11	171	1434	21	25000	6000	7	1	0
88	14600	1	22	0	H	0	8	9	193	8	10	183	8	12	163	8	18	103	8	11	173	8	5	233	8	10	183	8	7	213	8	13	153	8	11	173	8	15	133	8	10	183	2086	28	20000	4500	3	0	0
89	8200	0	23	0	A	0	7	22	61	4	21	57	6	24	37	8	18	103	8	23	53	8	15	133	7	12	161	5	12	153	5	15	123	8	17	113	6	16	117	6	22	57	1168	49	20000	5000	2	0	0
90	6500	0	23	0	B	0	8	21	73	6	19	87	8	22	63	7	19	91	7	24	41	4	19	77	1	18	65	2	15	103	5	15	123	3	22	41	4	18	87	7	21	71	922	26	20000	5000	4	0	0
91	9100	0	23	0	C	0	8	21	73	7	18	101	8	22	63	6	20	77	8	23	53	6	17	107	8	11	173	8	9	193	7	13	151	6	19	87	8	14	143	8	20	83	1304	19	15000	3000	6	1	1
92	7000	0	23	0	D	0	6	23	47	8	17	113	8	22	63	5	21	63	8	23	53	5	18	93	3	16	101	2	15	103	3	17	91	8	17	113	4	18	87	7	21	71	998	44	20000	5000	4	0	0
93	8400	0	24	0	E	0	7	13	151	6	18	97	8	21	73	7	14	141	6	17	107	8	19	93	7	15	131	6	19	87	8	18	103	7	19	91	6	24	37	8	20	83	1194	40	10000	5000	6	0	0
94	7200	0	24	0	F	0	4	16	107	7	17	111	8	21	73	6	15	127	5	18	93	8	19	93	7	15	131	6	19	87	4	22	47	3	23	31	8	22	63	7	21	71	1034	21	15000	10000	3	0	0
95	7800	0	24	0	G	0	3	17	91	7	17	111	8	21	73	7	14	141	6	17	107	5	22	53	4	18	87	8	17	113	8	18	103	8	18	103	8	22	63	7	21	71	1116	30	10000	2000	4	0	0
96	6400	0	24	0	H	0	6	14	137	4	20	67	5	24	33	1	20	45	6	17	107	6	21	67	4	18	87	5	20	73	6	20	77	8	18	103	8	22	63	6	22	57	916	30	10000	5000	3	0	0
97	6200	0	25	0	A	0	8	14	143	6	14	137	7	23	51	8	15	133	5	24	33	4	21	57	8	23	53	8	23	53	6	19	87	3	22	41	7	24	41	7	23	51	880	52	20000	5000	7	0	0
98	6600	0	25	0	B	0	3	19	71	6	14	137	8	22	63	5	18	93	8	21	73	6	19	87	8	23	53	7	24	41	8	17	113	7	18	101	8	23	53	8	22	63	948	62	40000	5000	2	1	1
99	7600	0	25	0	C	0	7	15	131	7	13	151	8	22	63	8	15	133	8	21	73	8	17	113	7	24	41	8	23	53	8	17	113	8	17	113	8	23	53	7	23	51	1088	31	100000	40000	6	0	0
100	5400	0	25	0	D	0	4	18	87	1	19	55	7	23	51	2	21	43	8	21	73	7	18	101	8	23	53	8	23	53	3	22	41	7	18	101	8	23	53	8	22	63	774	39	40000	8000	4	1	1
101	10500	0	26	0	E	0	5	10	173	4	15	117	6	16	117	5	12	153	5	21	63	2	9	163	3	16	101	2	9	163	2	18	73	4	15	117	4	15	117	4	12	147	1504	33	15000	5000	5	1	0
102	11200	0	26	0	F	0	1	14	105	8	11	173	6	16	117	1	16	85	7	19	91	1	10	145	8	11	173	1	10	145	8	12	163	6	13	147	7	12	161	1	15	95	1600	42	20000	3000	6	0	0
103	8600	0	26	0	G	0	2	13	123	1	18	65	5	17	103	3	14	121	6	20	77	1	10	145	1	18	65	2	9	163	2	18	73	3	16	101	1	18	65	3	13	131	1232	34	60000	5000	4	0	0
104	14400	0	26	0	H	0	7	8	201	6	13	147	5	17	103	8	9	193	8	18	103	7	4	241	7	12	161	6	5	227	8	12	163	6	13	147	7	12	161	8	8	203	2050	20	30000	5000	4	0	0
105	6900	0	27	0	A	0	3	21	51	4	17	97	7	20	81	2	19	63	8	20	83	7	20	81	5	16	113	5	20	73	7	21	71	8	16	123	7	22	61	2	17	83	980	24	40000	8000	3	0	0
106	8200	0	27	0	B	0	8	16	123	6	15	127	7	20	81	5	16	113	8	20	83	6	21	67	4	17	97	7	18	101	6	22	57	5	19	83	8	21	73	7	12	161	1166	58	25000	5000	8	0	0
107	7200	0	27	0	C	0	6	18	97	4	17	97	5	22	53	7	14	141	5	23	43	7	20	81	5	16	113	6	19	87	7	21	71	5	19	83	7	22	61	3	16	101	1028	18	20000	10000	10	1	0
108	9000	0	27	0	D	0	7	17	111	7	14	141	8	19	93	7	14	141	7	21	71	7	20	81	7	14	141	7	18	101	8	20	83	6	18	97	7	22	61	7	12	161	1282	24	30000	10000	2	0	0
[truncated: 25 more columns]
