# Supplementary material for: Sociocultural heterogeneity in a common pool resource dilemma
Source: PLoS One. 2019 Jan 17;14(1):e0210561. doi: 10.1371/journal.pone.0210561 (PMC6336341; doi:10.1371/journal.pone.0210561)
Supplement: S1 File — (ZIP) [file pone.0210561.s002.zip › S1 File/data and code/program/cprcode.R]

#load data

library(readxl)

cprdata <- read_excel("../data/cprdata.xlsx")

#load packages

library(psych)
library(plm)
library(censReg)
library(stargazer)
library(ordinal)

#payoff in USD from yield in game

mean(cprdata$yieldtotal*7/2130)
sd(cprdata$yieldtotal*7/2130)

#sample size by treatment

tapply(cprdata$chwaka,cprdata$hetero,table)

#creation of wealth, income and trustradius variables

pca<-principal(cprdata[,49:66], rotate="varimax", nfactors=2, scores=T)
pca$loadings
cprdata$wealth<-pca$scores[,1]
round(apply(cprdata[,49:66], 2, mean),2)

cprdata$incomeUSD<-(cprdata$income1+cprdata$income2)/2/2130

cprdata$trustradius<-(5-cprdata$trustout)-(5-cprdata$trustin)

#summary statistics for demographics

summaries <- function(x){
  round(c(mean(x), sd(x), min(x), max(x)),1)
}

summaries(cprdata$age)
summaries(cprdata$incomeUSD)
summaries(cprdata$wealth)
summaries(cprdata$houseall)
summaries(cprdata$trustradius)

#prepare data structure for modelling

decision<-c(cprdata$round1,cprdata$round2,cprdata$round3,cprdata$round4,cprdata$round5,cprdata$round6,
            cprdata$round7,cprdata$round8,cprdata$round9,cprdata$round10,cprdata$round11,cprdata$round12)

precpr<-do.call("rbind",replicate(12,cprdata,simplify=F))

roundz<-rep(1:12, each = nrow(cprdata))

dcpr<-data.frame(precpr,decision,roundz)

dcpr$decision[dcpr$comm==1&(dcpr$roundz==5|dcpr$roundz==6|dcpr$roundz==7|dcpr$roundz==8
                            |dcpr$roundz==9|dcpr$roundz==10|dcpr$roundz==11|dcpr$roundz==12)]<-NA

spec<-c("ID","roundz")

pdcpr<-pdata.frame(data.frame(dcpr),index=spec)

pdcpr_comp<-pdcpr[complete.cases(pdcpr),]

pdcpr_comp$roundz <- as.numeric(as.character(pdcpr_comp$roundz))

#tobit models main text

model1 <- censReg(decision ~ hetero
                    +age
                    +incomeUSD
                    +wealth
                    +houseall
                    +roundz,
                    left=1, right=8,
                    data=pdcpr_comp)

summary(model1)

model2 <- censReg(decision ~ hetero*chwaka
                    +age
                    +houseall
                    +incomeUSD
                    +wealth
                    +roundz,
                    left=1, right=8,
                    data=pdcpr_comp)

summary(model2)

model3 <- censReg(decision ~ hetero*chwaka
                    +trustradius*hetero
                    +age
                    +houseall
                    +incomeUSD
                    +wealth
                    +roundz,
                     left=1, right=8, 
                     data=pdcpr_comp)

summary(model3)

stargazer(model1,model2,model3,type="html",star.cutoffs=c(0.1,0.05,0.01),
          digits=2,
          dep.var.labels   = "Extraction",
          single.row=T,omit.stat=c("bic"))

#tobit models with additional variables for appendix

dragnet<-ifelse(pdcpr_comp$gear==1,1,0)
purse<-ifelse(pdcpr_comp$gear==3,1,0)
net<-dragnet+purse
harmdrag<-ifelse(pdcpr_comp$harmgear==1,1,0)

model2Dragnet <- censReg(decision ~ hetero*chwaka
                         +age
                         +houseall
                         +incomeUSD
                         +wealth
                         +dragnet*harmdrag
                         +worry
                         +roundz,
                          left=1, right=8,
                          data=pdcpr_comp)

summary(model2Dragnet)

model2Net <- censReg(decision ~ hetero*chwaka
                         +age
                         +houseall
                         +incomeUSD
                         +wealth
                         +net*harmdrag
                         +worry
                         +roundz,
                         left=1, right=8,
                         data=pdcpr_comp)

summary(model2Net)

stargazer(model2Dragnet,model2Net,type="html",star.cutoffs=c(0.1,0.05,0.01),
          digits=2,
          dep.var.labels   = "Extraction",
          single.row=T,omit.stat=c("bic"))

#figure 1

Het <- rep(NA,12)
Hom <- rep(NA,12)

CH_het <- rep(NA,12)
CH_hom <- rep(NA,12)
MA_het <- rep(NA,12)
MA_hom <- rep(NA,12)

for (i in seq (1:12)){
  CH_het[i] <- mean(as.numeric(pdcpr_comp$decision)[pdcpr_comp$roundz==i
                                                    &pdcpr_comp$chwaka==1
                                                    &pdcpr_comp$hetero==1])
}

for (i in seq (1:12)){
  CH_hom[i] <- mean(as.numeric(pdcpr_comp$decision)[pdcpr_comp$roundz==i
                                                    &pdcpr_comp$chwaka==1
                                                    &pdcpr_comp$hetero==0])
}

for (i in seq (1:12)){
  MA_het[i] <- mean(as.numeric(pdcpr_comp$decision)[pdcpr_comp$roundz==i
                                                    &pdcpr_comp$chwaka==0
                                                    &pdcpr_comp$hetero==1])
}

for (i in seq (1:12)){
  MA_hom[i] <- mean(as.numeric(pdcpr_comp$decision)[pdcpr_comp$roundz==i
                                                    &pdcpr_comp$chwaka==0
                                                    &pdcpr_comp$hetero==0])
}

for (i in seq (1:12)){
  Het[i] <- mean(as.numeric(pdcpr_comp$decision)[pdcpr_comp$roundz==i
                                                &pdcpr_comp$hetero==1])
}

for (i in seq (1:12)){
  Hom[i] <- mean(as.numeric(pdcpr_comp$decision)[pdcpr_comp$roundz==i
                                                &pdcpr_comp$hetero==0])
}

x <- 1
y <- 1

setEPS()
postscript(file="Figure1.eps",width=11,height=4.5,family="sans")

par(mar = c(5, 5, 3, 2) + 0.1, mgp = c(2.8, 0.5, 0), 
 las = 1, bty = "n", mfrow=c(1,2), cex.axis=1.2,cex.lab=1.6,cex.main=1.4)

plot(x, y, type = "n", xlim = c(1,12), ylim = c(1,8), xlab = "Round", ylab = "Extraction",
     xaxt = "n",main="(A)")

axis(1, at = seq(1:12), labels = seq(1:12))

lines(Hom,lty=1,col="black",lwd=4)
lines(Het,lty=3,col="black",lwd=4)

legend("bottomright", 
       c("Homogeneity", "Heterogeneity"), 
       col = c("black","black"),
       lty = c(1,3),
       lwd = rep(3.5,2),
       border=NA,
       bty="n")

par(mar = c(5, 2, 3, 1.5) + 0.1, mgp = c(2.8, 0.5, 0), 
    las = 1, bty = "n", cex.axis=1.2,cex.lab=1.6,cex.main=1.4)

plot(x, y, type = "n", xlim = c(1,12), ylim = c(1,8), xlab = "Round", ylab = "",
     xaxt = "n", main="(B)")

axis(1, at = seq(1:12), labels = seq(1:12))

lines(CH_hom,lty=1,col="steelblue",lwd=4)
lines(CH_het,lty=3,col="steelblue",lwd=4)
lines(MA_hom,lty=1,col="tan1",lwd=4)
lines(MA_het,lty=3,col="tan1",lwd=4)

legend("bottomright", 
       c("CH Homogeneity", "CH Heterogeneity", "MA Homogeneity", "MA Heterogeneity"), 
       col = c("steelblue","steelblue","tan1","tan1"),
       lty = c(1,3,1,3),
       lwd = rep(3.5,4),
       border=NA,
       bty="n")

dev.off()

#figure 2

setEPS()
postscript(file="Figure2.eps",width=11,height=4.5,family="sans")

par(mar = c(5, 5, 3, 2) + 0.1, mgp = c(2.8, 0.5, 0), 
    las = 1, bty = "n", mfrow=c(1,2), cex.axis=1.2,cex.lab=1.6,cex.main=1.4)

Hom_Ma <- pdcpr_comp$decision[pdcpr_comp$hetero==0&pdcpr_comp$roundz!=1&pdcpr_comp$chwaka==0&is.na(pdcpr_comp$decision)==F]
Hom_Ch <- pdcpr_comp$decision[pdcpr_comp$hetero==0&pdcpr_comp$roundz!=1&pdcpr_comp$chwaka==1&is.na(pdcpr_comp$decision)==F]

breaks <- pretty(range(c(0.5, Hom_Ma)), n=20)
D1 <- hist(Hom_Ch, breaks=breaks, plot=FALSE)$counts/length(Hom_Ch)
D2 <- hist(Hom_Ma, breaks=breaks, plot=FALSE)$counts/length(Hom_Ma)
dat <- rbind(D1, D2)
colnames(dat) <- paste(breaks[-length(breaks)], breaks[-1], sep="-")

barplot(dat, main="(A)",beside=TRUE, space=c(0, 0.1), las=1,col=c("steelblue","tan1"),border=NA,
        ylim=c(0,0.55),ylab="Relative frequency",xlab="Extraction",
        names.arg=c("1","","2","","3","","4","","5","","6","","7","","8"))

legend("topleft", 
       legend = c("CH", "MA"), 
       fill = c("steelblue","tan1"),
       border=NA,
       bty="n")

Het_Ma <- pdcpr_comp$decision[pdcpr_comp$hetero==1&pdcpr_comp$roundz!=1&pdcpr_comp$chwaka==0&is.na(pdcpr_comp$decision)==F]
Het_Ch <- pdcpr_comp$decision[pdcpr_comp$hetero==1&pdcpr_comp$roundz!=1&pdcpr_comp$chwaka==1&is.na(pdcpr_comp$decision)==F]

breaks <- pretty(range(c(0.5, Hom_Ma)), n=20)
D1 <- hist(Het_Ch, breaks=breaks, plot=FALSE)$counts/length(Het_Ch)
D2 <- hist(Het_Ma, breaks=breaks, plot=FALSE)$counts/length(Het_Ma)
dat <- rbind(D1, D2)
colnames(dat) <- paste(breaks[-length(breaks)], breaks[-1], sep="-")

par(mar = c(5, 2, 3, 1.5) + 0.1, mgp = c(2.8, 0.5, 0), 
    las = 1, bty = "n", cex.axis=1.2,cex.lab=1.6,cex.main=1.4)

barplot(dat, main="(B)",beside=TRUE, space=c(0, 0.1), las=1,col=c("steelblue","tan1"),border=NA,
        ylim=c(0,0.55),ylab="",xlab="Extraction",
        names.arg=c("1","","2","","3","","4","","5","","6","","7","","8"))

dev.off()

#social efficiencies

maxreturn_12rounds <- (((20*1-0.5*1^2)+(940-40*(1+3))/4)*12*4)
maxreturn_4rounds <- maxreturn_12rounds/3

groups_eff <- rep(NA,27)
groups_compos <- rep(NA,27)

for (i in seq (1:27)){
  if (cprdata$comm[cprdata$groupID==i]==1){
    groups_eff[i] <- sum(c(cprdata$yield1[cprdata$groupID==i],cprdata$yield2[cprdata$groupID==i],cprdata$yield3[cprdata$groupID==i],cprdata$yield4[cprdata$groupID==i]))/maxreturn_4rounds
  }
  else{
    groups_eff[i] <- sum(c(cprdata$yield1[cprdata$groupID==i],cprdata$yield2[cprdata$groupID==i],cprdata$yield3[cprdata$groupID==i],cprdata$yield4[cprdata$groupID==i],
                         cprdata$yield5[cprdata$groupID==i],cprdata$yield6[cprdata$groupID==i],cprdata$yield7[cprdata$groupID==i],cprdata$yield8[cprdata$groupID==i],
                         cprdata$yield9[cprdata$groupID==i],cprdata$yield10[cprdata$groupID==i],cprdata$yield11[cprdata$groupID==i],cprdata$yield12[cprdata$groupID==i]))/maxreturn_12rounds
  }
}

for(i in seq (1:27)){
  if (1%in%cprdata$hetero[cprdata$groupID==i]){
    groups_compos[i] <- "Het"
  }
  else if (0%in%cprdata$hetero[cprdata$groupID==i]&
           1%in%cprdata$chwaka[cprdata$groupID==i]){
    groups_compos[i] <- "Hom_Ch"
  }
  else{
    groups_compos[i] <- "Hom_Ma" 
  }
}

tapply(groups_eff,groups_compos,mean)

#business as alternative livelihood

prop.table(table(cprdata$alternative2
                 [cprdata$chwaka==1]))

prop.table(table(cprdata$alternative2
                 [cprdata$chwaka==0]))

#number of migrated subjects

nrow(cprdata)-table(cprdata$villageyears)[names(table(cprdata$villageyears))=="a"]

#strategic game goals by village

prop.table(table(cprdata$gamegoal[raw_red$origin=="ch"]))
prop.table(table(cprdata$gamegoal[raw_red$origin=="ma"]))
prop.table(table(cprdata$gamegoal))

kontmatrix<-matrix(c(length(which(cprdata$gamegoal==1 & cprdata$chwaka==1)),
                     length(which(cprdata$gamegoal==2 & cprdata$chwaka==1)),
                     length(which(cprdata$gamegoal==3 & cprdata$chwaka==1)),
                     length(which(cprdata$gamegoal==4 & cprdata$chwaka==1)),
                     length(which(cprdata$gamegoal==5 & cprdata$chwaka==1)),
                     length(which(cprdata$gamegoal==1 & cprdata$chwaka==0)),
                     length(which(cprdata$gamegoal==2 & cprdata$chwaka==0)),
                     length(which(cprdata$gamegoal==3 & cprdata$chwaka==0)),
                     length(which(cprdata$gamegoal==4 & cprdata$chwaka==0)),
                     length(which(cprdata$gamegoal==5 & cprdata$chwaka==0))),
                   nrow=5)

chisq.test(kontmatrix,correct=F)

#alternative specification of models as ordered logit for appendix

Ordi1<-clmm(as.factor(decision) ~ hetero
            +age
            +wealth
            +houseall+incomeUSD
            +roundz
            +(1|ID), data=pdcpr_comp, model = TRUE, link = c("logit"),
            na.action="na.omit")

summary(Ordi1)

Ordi2<-clmm(as.factor(decision) ~ hetero*chwaka
            +age
            +wealth
            +houseall
            +incomeUSD
            +roundz
            +(1|ID), data=pdcpr_comp, model = TRUE, Hess = TRUE, link = c("logit"),
            na.action="na.omit")

summary(Ordi2)

Ordi3<-clmm(as.factor(decision) ~ hetero*chwaka
            +hetero*trustradius
            +age
            +houseall
            +incomeUSD
            +wealth
            +roundz
            +(1|ID), data=pdcpr_comp, model = TRUE, Hess = TRUE, link = c("logit"),
            na.action="na.omit")

summary(Ordi3)
