# Supplementary material for: Sociocultural heterogeneity in a common pool resource dilemma
Source: PLoS One. 2019 Jan 17;14(1):e0210561. doi: 10.1371/journal.pone.0210561 (PMC6336341; doi:10.1371/journal.pone.0210561)
Supplement: S1 File — (ZIP) [file pone.0210561.s002.zip › S1 File/data and code/program/payofffunction.R]

#cpr payoff function

payoff <- function(x,sum_other){
  20*x - 0.5*x^2 + (940 - 40 * (x+sum_other))/4
}

Fu1<-function(x){(20*x-0.5*x^2)+(980-40*(3+x))/4}

png(file="S1Figure.png",width=700,height=600,res=120)

windowsFonts(
  A=windowsFont("Times New Roman"))

par(cex.main = 1.8, mar = c(5, 5, 2.5, 2) + 0.1, mgp = c(3, 1, 0), cex.lab = 1.5, 
    cex.axis = 1.2, las = 1, bty = "n", family="A")
?expression
plot(1,1,xlim=c(1,8),ylim=c(0,300),xlab=substitute(paste("Individual ", italic("i"),"'s extraction")),
     ylab=substitute(paste("Individual ", italic("i"),"'s payoff")),type="n")
points(seq(1,8,1),payoff(seq(1,8,1),3), pch=2)
points(seq(1,8,1),payoff(seq(1,8,1),24), pch=3)

legend("topleft", 
       c("Others extract at minimum", "Others extract at maximum"), 
       col = c("black","black"),
       pch = c(2,3),
       border=NA,
       bty="n",
       cex=1.1)
dev.off()
