# Supplementary material for: Sociocultural heterogeneity in a common pool resource dilemma
Source: PLoS One. 2019 Jan 17;14(1):e0210561. doi: 10.1371/journal.pone.0210561 (PMC6336341; doi:10.1371/journal.pone.0210561)
Supplement: S1 File — (ZIP) [file pone.0210561.s002.zip › S1 File/data and code/readme.txt]

-> cprdata.xlsx (subfolder data) contains all data, each row representing one experimental subject.
-> cprcode.R (subfolder program) is the R script for reproducing all analysis and plots of the data.
-> payofffunction.R (subfolder program) is the R script for reproducing the plot of the payoff function.

Data dictionary for cprdata.xlsx:

ID		subject ID
payoff		total payoff in Tanzanzian Shilling
hetero		1 = heterogeneity treatment, 0 = homogeneity treatment
groupID		group ID
chwaka		1 = subject is from Chwaka, 0 = subject is from Marumbi
seating		seat in session, randomly assigned
comm		1 = communication treatment
round1,2,3,...	decision in round 1,2,3,...
sum1,2,3,...	aggregated decisions of others in group in round 1,2,3...
yield1,2,3...	yield from round 1,2,3...
yieldtotal	total yield over 12 rounds
age		age of subject in years
income1		mean daily fishing income during SW monsoon in Tanzanzian Shilling
income2		mean daily fishing income during NE monsoon in Tanzanzian Shilling
houseall	number of household members
electri		electricity in household
fan		fan in household
toilet		toilet in household
radio		radio in household
Tv		TV in household
satellite	satellite dish in household
dvd		dvd/vcr in household
paytv		pay-TV in household
fridge		fridge in household
smartphone	smartphone in household
cupboard	cupboard in household
chairs		chais in household
stove		modern stove in household
cementwall	cement wall in household
cementfloor	cement floor in household
metalroof	metal roof in household
moto		motorbike in household
car		car in household
alternative	1 = making income with ____ (see variable "alternative2"), 2 = relying on income from family or friends, 3 = moving away from Chwaka Bay, 4 = I don�t see possible alternatives
alternative2	potential source of alternative income
villageyears	number of years living in respective village, "a" = lived in village whole life
gamegoal	stated goal during the CPR game: 1 = earn as much as possible, 2 = earn more than others, 3 = earn as much as others, 4 = make others earn as much as possible, 5 = other
worry		1 = worried about future of fishing grounds for children, 0 = not worried
gear		main fishing gear used: 1 = dragnet, 2 = basket trap, 3 = purse seine net, 4 = fence trap, 5 = spear, 7 = handline, 8 = speargun, 9 = other
harmgear	fishing gear judged as most destructive: 1 = dragnet, 2 = basket trap, 3 = purse seine net, 4 = fence trap, 5 = spear, 7 = handline, 8 = speargun, 9 = other, 10 = none
